# Supplementary material for: Integrative and Comprehensive Pancancer Analysis of Regulator of Chromatin Condensation 1 (RCC1)
Source: Int J Mol Sci. 2021 Jul 9;22(14):7374. doi: 10.3390/ijms22147374 (PMC8305170; doi:10.3390/ijms22147374)
Supplement: Supplementary file 1 [file ijms-22-07374-s001.zip]

Archive with 3 entries (3 files):
- Supplementary Materials.pdf
- Supplementary Table S1.xlsx
- Supplementary Table S3.xlsx
